# Supplementary material for: Predictors of enrollment in a virtual diabetes prevention program among women veterans: a retrospective analysis
Source: BMC Womens Health. 2024 Aug 24;24:465. doi: 10.1186/s12905-024-03314-6 (PMC11344380; doi:10.1186/s12905-024-03314-6)
Supplement: Supplementary file 2 — Supplementary Material 2 [file 12905_2024_3314_MOESM2_ESM.xlsx]

## Sheet: Sheet1
Additional File 2. Diagnoses included in physical and mental comorbidity counts by enrollment status
	Not Enrolled	Enrolled	p-value
Cancer	27 (2.2%)	<10	1
Heart Failure	26 (2.1%)	<10	0.3
Lung Disease	179 (14.4%)	33 (14.2%)	1
Heart Attack	<10	<10	0.5
Hypertension	518 (41.7%)	95 (40.9%)	0.88
Hyperlipidemia	540 (43.5%)	97 (41.8%)	0.67
Stroke	<10	<10	0.16
Osteoporosis	52 (4.2%)	<10	0.012
Pneumonia	<10	<10	0.64
Depression	492 (39.6%)	106 (45.7%)	0.094
Anxiety	405 (32.6%)	86 (37.1%)	0.2
Post-Traumic Stress Disorder (PTSD)	380 (30.6%)	86 (37.1%)	0.055
To ensure protected health information and patient identities remain confidential, diagnoses that were present in less than 10 participants were noted as <10.
